# Supplementary material for: Development of Multi-Scale X-ray Fluorescence Tomography for Examination of Nanocomposite-Treated Biological Samples
Source: Cancers (Basel). 2021 Sep 6;13(17):4497. doi: 10.3390/cancers13174497 (PMC8430782; doi:10.3390/cancers13174497)
Supplement: Supplementary file 1 [file cancers-13-04497-s001.zip]

Archive with 100 entries (97 files):
- Clonogenic assay data.xlsx
- Flow cytometry data/list of files.xlsx
- Flow cytometry data/Tatjana Dapi CC 6-21-2021/
- Flow cytometry data/Tatjana Dapi CC 6-21-2021/HCT116 cells_19_022.fcs
- Flow cytometry data/Tatjana Dapi CC 6-21-2021/HCT116 cells_20_023.fcs
- Flow cytometry data/Tatjana Dapi CC 6-21-2021/HCT116 cells_21_024.fcs
- Flow cytometry data/Tatjana Dapi CC 6-21-2021/HCT116 cells_22_025.fcs
- Flow cytometry data/Tatjana Dapi CC 6-21-2021/HCT116 cells_23_026.fcs
- Flow cytometry data/Tatjana Dapi CC 6-21-2021/HCT116 cells_24_027.fcs
- Flow cytometry data/Tatjana Dapi CC 6-21-2021/HCT116 cells_25_028.fcs
- Flow cytometry data/Tatjana Dapi CC 6-21-2021/HCT116 cells_26_029.fcs
- Flow cytometry data/Tatjana Dapi CC 6-21-2021/HCT116 cells_27_030.fcs
- Flow cytometry data/Tatjana Dapi CC 6-21-2021/HCT116 cells_28_031.fcs
- Flow cytometry data/Tatjana Dapi CC 6-21-2021/HCT116 cells_29_032.fcs
- Flow cytometry data/Tatjana Dapi CC 6-21-2021/HCT116 cells_30_033.fcs
- Flow cytometry data/Tatjana Dapi CC 6-21-2021/HCT116 cells_31_034.fcs
- Flow cytometry data/Tatjana Dapi CC 6-21-2021/HCT116 cells_32_035.fcs
- Flow cytometry data/Tatjana Dapi CC 6-21-2021/HCT116 cells_33_036.fcs
- Flow cytometry data/Tatjana Dapi CC 6-21-2021/HCT116 cells_34_037.fcs
- Flow cytometry data/Tatjana Dapi CC 6-21-2021/HCT116 cells_35_038.fcs
- Flow cytometry data/Tatjana Dapi CC 6-21-2021/HCT116 cells_36_039.fcs
- Flow cytometry data/Tatjana Dapi CC 6-21-2021/Hela cells_1 2nd control Hela_001.fcs
- Flow cytometry data/Tatjana Dapi CC 6-21-2021/Hela cells_1_004.fcs
- Flow cytometry data/Tatjana Dapi CC 6-21-2021/Hela cells_10_013.fcs
- Flow cytometry data/Tatjana Dapi CC 6-21-2021/Hela cells_11_014.fcs
- Flow cytometry data/Tatjana Dapi CC 6-21-2021/Hela cells_12_015.fcs
- Flow cytometry data/Tatjana Dapi CC 6-21-2021/Hela cells_13_016.fcs
- Flow cytometry data/Tatjana Dapi CC 6-21-2021/Hela cells_14_017.fcs
- Flow cytometry data/Tatjana Dapi CC 6-21-2021/Hela cells_15_018.fcs
- Flow cytometry data/Tatjana Dapi CC 6-21-2021/Hela cells_16_019.fcs
- Flow cytometry data/Tatjana Dapi CC 6-21-2021/Hela cells_17_020.fcs
- Flow cytometry data/Tatjana Dapi CC 6-21-2021/Hela cells_18_021.fcs
- Flow cytometry data/Tatjana Dapi CC 6-21-2021/Hela cells_2_005.fcs
- Flow cytometry data/Tatjana Dapi CC 6-21-2021/Hela cells_3_006.fcs
- Flow cytometry data/Tatjana Dapi CC 6-21-2021/Hela cells_4_007.fcs
- Flow cytometry data/Tatjana Dapi CC 6-21-2021/Hela cells_5_008.fcs
- Flow cytometry data/Tatjana Dapi CC 6-21-2021/Hela cells_6_009.fcs
- Flow cytometry data/Tatjana Dapi CC 6-21-2021/Hela cells_7_010.fcs
- Flow cytometry data/Tatjana Dapi CC 6-21-2021/Hela cells_8_011.fcs
- Flow cytometry data/Tatjana Dapi CC 6-21-2021/Hela cells_9_012.fcs
- Flow cytometry data/Tatjana Dapi CC 6-21-2021/Hela cells_Set up  H3_002.fcs
- Flow cytometry data/Tatjana Dapi CC 6-21-2021/Hela cells_Set up Birc5_003.fcs
- Flow cytometry data/Tatjana Dapi CC 6-22-2021/
- Flow cytometry data/Tatjana Dapi CC 6-22-2021/HCT116 cells_10_010.fcs
- Flow cytometry data/Tatjana Dapi CC 6-22-2021/HCT116 cells_11_011.fcs
- Flow cytometry data/Tatjana Dapi CC 6-22-2021/HCT116 cells_12_012.fcs
- Flow cytometry data/Tatjana Dapi CC 6-22-2021/HCT116 cells_13_013.fcs
- Flow cytometry data/Tatjana Dapi CC 6-22-2021/HCT116 cells_14_014.fcs
- Flow cytometry data/Tatjana Dapi CC 6-22-2021/HCT116 cells_8_008.fcs
- Flow cytometry data/Tatjana Dapi CC 6-22-2021/HCT116 cells_9_009.fcs
- Flow cytometry data/Tatjana Dapi CC 6-22-2021/Hela cells_1_001.fcs
- Flow cytometry data/Tatjana Dapi CC 6-22-2021/Hela cells_2_002.fcs
- Flow cytometry data/Tatjana Dapi CC 6-22-2021/Hela cells_3_003.fcs
- Flow cytometry data/Tatjana Dapi CC 6-22-2021/Hela cells_4_004.fcs
- Flow cytometry data/Tatjana Dapi CC 6-22-2021/Hela cells_5_005.fcs
- Flow cytometry data/Tatjana Dapi CC 6-22-2021/Hela cells_6_006.fcs
- Flow cytometry data/Tatjana Dapi CC 6-22-2021/Hela cells_7_007.fcs
- Flow cytometry data/Tatjana Dapi CC 6-7-2021/
- Flow cytometry data/Tatjana Dapi CC 6-7-2021/Specimen_001_1_001.fcs
- Flow cytometry data/Tatjana Dapi CC 6-7-2021/Specimen_001_10_010.fcs
- Flow cytometry data/Tatjana Dapi CC 6-7-2021/Specimen_001_11_011.fcs
- Flow cytometry data/Tatjana Dapi CC 6-7-2021/Specimen_001_12_012.fcs
- Flow cytometry data/Tatjana Dapi CC 6-7-2021/Specimen_001_13_013.fcs
- Flow cytometry data/Tatjana Dapi CC 6-7-2021/Specimen_001_14_014.fcs
- Flow cytometry data/Tatjana Dapi CC 6-7-2021/Specimen_001_15_015.fcs
- Flow cytometry data/Tatjana Dapi CC 6-7-2021/Specimen_001_16_016.fcs
- Flow cytometry data/Tatjana Dapi CC 6-7-2021/Specimen_001_17_017.fcs
- Flow cytometry data/Tatjana Dapi CC 6-7-2021/Specimen_001_18_018.fcs
- Flow cytometry data/Tatjana Dapi CC 6-7-2021/Specimen_001_19_019.fcs
- Flow cytometry data/Tatjana Dapi CC 6-7-2021/Specimen_001_2_002.fcs
- Flow cytometry data/Tatjana Dapi CC 6-7-2021/Specimen_001_20_020.fcs
- Flow cytometry data/Tatjana Dapi CC 6-7-2021/Specimen_001_21_021.fcs
- Flow cytometry data/Tatjana Dapi CC 6-7-2021/Specimen_001_22_022.fcs
- Flow cytometry data/Tatjana Dapi CC 6-7-2021/Specimen_001_23_023.fcs
- Flow cytometry data/Tatjana Dapi CC 6-7-2021/Specimen_001_24_024.fcs
- Flow cytometry data/Tatjana Dapi CC 6-7-2021/Specimen_001_25_025.fcs
- Flow cytometry data/Tatjana Dapi CC 6-7-2021/Specimen_001_26_026.fcs
- Flow cytometry data/Tatjana Dapi CC 6-7-2021/Specimen_001_27_027.fcs
- Flow cytometry data/Tatjana Dapi CC 6-7-2021/Specimen_001_28_028.fcs
- Flow cytometry data/Tatjana Dapi CC 6-7-2021/Specimen_001_29_029.fcs
- Flow cytometry data/Tatjana Dapi CC 6-7-2021/Specimen_001_3_003.fcs
- Flow cytometry data/Tatjana Dapi CC 6-7-2021/Specimen_001_30_030.fcs
- Flow cytometry data/Tatjana Dapi CC 6-7-2021/Specimen_001_31_031.fcs
- Flow cytometry data/Tatjana Dapi CC 6-7-2021/Specimen_001_32_032.fcs
- Flow cytometry data/Tatjana Dapi CC 6-7-2021/Specimen_001_4_004.fcs
- Flow cytometry data/Tatjana Dapi CC 6-7-2021/Specimen_001_5_005.fcs
- Flow cytometry data/Tatjana Dapi CC 6-7-2021/Specimen_001_6_006.fcs
- Flow cytometry data/Tatjana Dapi CC 6-7-2021/Specimen_001_7_007.fcs
- Flow cytometry data/Tatjana Dapi CC 6-7-2021/Specimen_001_8_008.fcs
- Flow cytometry data/Tatjana Dapi CC 6-7-2021/Specimen_001_9_009.fcs
- innerTomo.mp4
- outerTomo.mp4
- Supplementary materials.pdf
- Western Blot Information/Files included.xlsx
- Western Blot Information/Nanocomposites and cell lysates 12-30.pdf
- Western Blot Information/Nanocomposites and cell lysates 12-9.pdf
- Western Blot Information/Nanoparticles in cells 4h.pdf
- Western Blot Information/WBs from supernantants of nanoparticles treated cells - B series.pdf
- Western Blot Information/WBs from supernatantas of nanoparticles treated cells - A series.pdf
- Western Blot Information/WBs from supernatantas of nanoparticles treated cells - C series.pdf
