# Supplementary material for: Development of Multi-Scale X-ray Fluorescence Tomography for Examination of Nanocomposite-Treated Biological Samples
Source: Cancers (Basel). 2021 Sep 6;13(17):4497. doi: 10.3390/cancers13174497 (PMC8430782; doi:10.3390/cancers13174497)
Supplement: Supplementary file 1 [file cancers-13-04497-s001.zip › Clonogenic assay data.xlsx]

## Sheet: Sheet1
Cell line	NP treatment	Post-treatment incubation	Cell concentration at harvest x 106	% Cell viability at harvest	number of live cells plated	colonies with >50 cells						Average	StDev	% growth	SD%
HCT116	mock	48	3.94	93	60	33	35	37	27	26	34	32	4.47214	53.3333	7.45356				T Test for independent two tailed samples with equal variance
	mock	48	4.39	94	60	32	28	33	30	27	32	30.3333	2.42212	50.5556	4.03687
	mock	48	4.78	94	60	27	37	24	22	26	26	27	5.21536	45	8.69227		45-53% +-8.7%
	24	48	2.91	80	60	40	27	28	28	33	31	31.1667	4.87511	51.9444	8.12518
	24	48	3.59	75	60	18	23	24	25	28	32	25	4.73286	41.6667	7.88811
	24	48	3.69	78	60	20	23	28	12	19	21	20.5	5.24404	34.1667	8.74007		34-51% +- 8.7%			0.28496
HeLa	mock	48	3.8	94	60	18	13	22	19	14	17	17.1667	3.3116	28.6111	5.51933				T Test for independent two tailed samples with equal variance
	mock	48	4.27	96	60	16	17	18	17	23	11	17	3.84708	28.3333	6.41179
	mock	48	4.58	94	60	16	18	16	14	16	8	14.6667	3.50238	24.4444	5.8373		24-28% +-6.4%
	24	48	2.92	83	60	10	7	9	16	3	3	8	4.89898	13.3333	8.16497
	24	48	2.79	72	60	7	6	10	9	8	8	8	1.41421	13.3333	2.35702
	24	48	2.9	78	60	19	9	13	9	11	11	12	3.74166	20	6.2361		13-20% +-8.2%			0.0111968
