# Supplementary material for: Development of Multi-Scale X-ray Fluorescence Tomography for Examination of Nanocomposite-Treated Biological Samples
Source: Cancers (Basel). 2021 Sep 6;13(17):4497. doi: 10.3390/cancers13174497 (PMC8430782; doi:10.3390/cancers13174497)
Supplement: Supplementary file 1 [file cancers-13-04497-s001.zip › Flow cytometry data/list of files.xlsx]

## Sheet: Sheet1
fey2 file format for FCS Express analysis
Folder name	File name	Cell line	NP treatment	Post-treatment incubation	EdU-CLICK	BIRC5	H3	Secondary Ab ctrl
Tatjana Dapi CC 6-7-2021	Specimen_001_1_001	HCT116	mock	48	n	n	n	n
	Specimen_001_2_002	HCT116	mock	48	n	n	n	n
	Specimen_001_3_003	HCT116	mock	48	n	n	n	n
	Specimen_001_4_004	HCT116	mock	48	n	n	n	n
	Specimen_001_5_005	HCT116	mock	48	y	n	n	n
	Specimen_001_6_006	HCT116	mock	48	y	n	n	n
	Specimen_001_7_007	HCT116	mock	48	y	n	n	n
	Specimen_001_8_008	HCT116	mock	48	y	n	n	n
	Specimen_001_9_009	HCT116	mock	48	n	n	n	n
	Specimen_001_10_010	HCT116	mock	48	n	n	n	n
	Specimen_001_11_011	HCT116	mock	48	n	n	n	n
	Specimen_001_12_012	HCT116	mock	48	n	n	n	n
	Specimen_001_13_013	HCT116	mock	48	y	n	n	n
	Specimen_001_14_014	HCT116	mock	48	y	n	n	n
	Specimen_001_15_015	HCT116	24	48	y	n	n	n
	Specimen_001_16_016	HCT116	24	48	y	n	n	n
	Specimen_001_17_017	HCT116	24	48	n	n	n	n
	Specimen_001_18_018	HCT116	24	48	n	n	n	n
	Specimen_001_19_019	HCT116	24	48	n	n	n	n
	Specimen_001_20_020	HCT116	24	48	n	n	n	n
	Specimen_001_21_021	HCT116	24	48	y	n	n	n
	Specimen_001_22_022	HCT116	24	48	y	n	n	n
	Specimen_001_23_023	HCT116	24	48	y	n	n	n
	Specimen_001_24_024	HCT116	24	48	y	n	n	n
	Specimen_001_25_025	HCT116	24	48	n	n	n	n
	Specimen_001_26_026	HCT116	24	48	n	n	n	n
	Specimen_001_27_027	HCT116	24	48	n	n	n	n
	Specimen_001_28_028	HCT116	24	48	n	n	n	n
	Specimen_001_29_029	HCT116	24	48	y	n	n	n
	Specimen_001_30_030	HCT116	24	48	y	n	n	n
	Specimen_001_31_031	HCT116	24	48	y	n	n	n
	Specimen_001_32_032	HCT116	24	48	y	n	n	n
Tatjana Dapi CC 6-21-2021	Hela cells_1 2nd control Hela_001	HeLa	24	24	y	n	n	y
	Hela cells_Set up H3_002	HeLa	24	24	y	n	y	y
	Hela cells_Set up Birc5_003	HeLa	24	24	y	y	n	y
	Hela cells_1_004	HeLa	24	24	n	n	n	y
	Hela cells_2_005	HeLa	24	24	n	n	n	y
	Hela cells_3_006	HeLa	24	24	y	n	n	y
	Hela cells_4_007	HeLa	24	24	y	n	n	y
	Hela cells_5_008	HeLa	24	24	n	n	n	y
	Hela cells_6_009	HeLa	24	24	n	n	n	n
	Hela cells_7_010	HeLa	24	24	y	n	y	y
	Hela cells_8_011	HeLa	24	24	y	n	y	y
	Hela cells_9_012	HeLa	24	24	y	n	y	y
	Hela cells_10_013	HeLa	mock	24	y	n	y	y
	Hela cells_11_014	HeLa	mock	24	y	n	y	y
	Hela cells_12_015	HeLa	mock	24	y	n	y	y
	Hela cells_13_016	HeLa	24	24	y	y	n	y
	Hela cells_14_017	HeLa	24	24	y	y	n	y
	Hela cells_15_018	HeLa	24	24	y	y	n	y
	Hela cells_16_019	HeLa	mock	24	y	y	n	y
	Hela cells_17_020	HeLa	mock	24	y	y	n	y
	Hela cells_18_021	HeLa	mock	24	y	y	n	y
	HCT116 cells_19_022	HCT116	24	24	y	n	y	y
	HCT116 cells_20_023	HCT116	24	24	y	n	y	y
	HCT116 cells_21_024	HCT116	24	24	y	n	y	y
	HCT116 cells_22_025	HCT116	mock	24	y	n	y	y
	HCT116 cells_23_026	HCT116	mock	24	y	n	y	y
	HCT116 cells_24_027	HCT116	mock	24	y	n	y	y
	HCT116 cells_25_028	HCT116	24	24	y	y	n	y
	HCT116 cells_26_029	HCT116	24	24	y	y	n	y
	HCT116 cells_27_030	HCT116	24	24	y	y	n	y
	HCT116 cells_28_031	HCT116	mock	24	y	y	n	y
	HCT116 cells_29_032	HCT116	mock	24	y	y	n	y
	HCT116 cells_30_033	HCT116	mock	24	y	y	n	y
	HCT116 cells_31_034	HCT116	24	24	n	n	n	y
	HCT116 cells_32_035	HCT116	24	24	n	n	n	y
	HCT116 cells_33_036	HCT116	24	24	y	n	n	y
	HCT116 cells_34_037	HCT116	24	24	y	n	n	y
	HCT116 cells_35_038	HCT116	24	24	n	n	n	y
	HCT116 cells_36_039	HCT116	24	24	n	n	n	n
Tatjana Dapi CC 6-22-2021	Hela cells_1_001	HeLa	mock	24	y	n	n	y
	Hela cells_2_002	HeLa	24	24	y	y	n	y
	Hela cells_3_003	HeLa	24	24	y	y	n	y
	Hela cells_4_004	HeLa	24	24	y	y	n	y
	Hela cells_5_005	HeLa	mock	24	y	y	n	y
	Hela cells_6_006	HeLa	mock	24	y	y	n	y
	Hela cells_7_007	HeLa	mock	24	y	y	n	y
	HCT116 cells_8_008	HCT116	mock	24	y	n	n	y
	HCT116 cells_9_009	HCT116	24	24	y	y	n	y
	HCT116 cells_10_010	HCT116	24	24	y	y	n	y
	HCT116 cells_11_011	HCT116	24	24	y	y	n	y
	HCT116 cells_12_012	HCT116	mock	24	y	y	n	y
	HCT116 cells_13_013	HCT116	mock	24	y	y	n	y
	HCT116 cells_14_014	HCT116	mock	24	y	y	n	y
