# Supplementary material for: Development of Multi-Scale X-ray Fluorescence Tomography for Examination of Nanocomposite-Treated Biological Samples
Source: Cancers (Basel). 2021 Sep 6;13(17):4497. doi: 10.3390/cancers13174497 (PMC8430782; doi:10.3390/cancers13174497)
Supplement: Supplementary file 1 [file cancers-13-04497-s001.zip › Western Blot Information/Files included.xlsx]

## Sheet: Sheet1
file name:
Nanoparticles in cells 4h
Nanocomposites and cell lysates 12-9
Nanocomposites and cell lysates 12-30							This WB was used to generate Figure S7
WBs from supernantants of nanoparticles treated cells - A series
WBs from supernantants of nanoparticles treated cells - B series							This WB was used to generate Figure 3 in the manuscript
WBs from supernantants of nanoparticles treated cells - C series
